# Supplementary material for: Climatic and topographic changes since the Miocene influenced the diversification and biogeography of the tent tortoise (Psammobates tentorius) species complex in Southern Africa
Source: BMC Evol Biol. 2020 Nov 13;20:153. doi: 10.1186/s12862-020-01717-1 (PMC7666511; doi:10.1186/s12862-020-01717-1)
Supplement: Supplementary file 10 — Additional file 10: Table S19. The correlation matrix retrieved from the correlation test between each pair of bioclimatic variables. The R-square values varied from zero to one, with "zero" representing no correlation and "one" representing 100% correlation. The bioclimatic variables (in bold) are the ones used in further niche modelling analyses after trimming variables showing strong correlation. The pairwise values (R-square) > 70 or < -70 were considered as strong correlations. All pairwise R-square values showing a strong correlation between bioclimatic variables are underlined. [file 12862_2020_1717_MOESM10_ESM.xlsx]

## Sheet: recent_correlation_correlation
			Table S19. The pairwise correlation matrix retrieved from the correlation test between bioclimatic variables. The R-square value varied from zero to one, with "zero" representing no correlation and "one" representing 100% correlation. The bioclimatic variables in bold are ones used in further niche modelling analyses after being trimmed variables showed strong correlations. Pairwise R-square valu…
	Bioclimatic variables	Bio1	Bio2	Bio3	Bio4	Bio5	Bio6	Bio7	Bio8	Bio9	Bio10	Bio11	Bio12	Bio13	Bio14	Bio15	Bio16	Bio17	Bio18	Bio19
	Bio19	-0.224487	0.177661	0.546941	-0.199546	0.116529	0.43741	-0.000234504	-0.0362243	0.484803	0.19893	0.293501	0.403579	0.431993	0.718316	0.111688	0.283125	0.852706	0.197909	1
	Bio1	1	0.0638304	0.0725418	-0.214015	0.53397	0.57711	-0.0630309	0.646356	0.548427	0.625726	0.706724	-0.0198326	0.176864	-0.0624805	0.34622	0.185743	-0.187786	0.17334	0.693216
	Bio2		1	0.747652	0.5231	0.835533	0.173177	0.89476	0.637632	0.299465	0.74683	0.376472	-0.191464	0.27867	0.659619	0.734335	-0.0181611	0.317806	-0.0321731	-0.988542
	Bio3			1	-0.081568	0.629544	0.664726	0.419681	0.606449	0.637651	0.714191	0.706499	0.123599	0.574651	0.946661	0.795343	0.25406	0.701479	0.242876	0.456187
	Bio4				1	0.401787	-0.607171	0.843569	0.113412	-0.397758	0.190269	-0.427952	-0.358058	-0.276758	-0.0463546	-0.015346	-0.35048	-0.187916	-0.336782	-0.621439
	Bio5					1	0.4383	0.733909	0.816424	0.548827	0.95566	0.636278	-0.22132	0.243028	0.532867	0.689076	-0.00885338	0.221905	-0.0316692	0.862361
	Bio6						1	-0.209554	0.556756	0.880552	0.635145	0.945574	0.210271	0.502197	0.599143	0.551322	0.338098	0.506881	0.319285	0.693254
	Bio7							1	0.464345	-0.026748	0.566297	0.0159662	-0.290922	0.044726	0.385235	0.45213	-0.175295	0.0998865	-0.183344	0.395487
	Bio8								1	0.434509	0.892485	0.755584	0.0714224	0.479402	0.498243	0.746741	0.291908	0.232358	0.330883	0.215498
	Bio9									1	0.675765	0.85928	0.0311679	0.354493	0.558206	0.514925	0.172717	0.417491	0.115184	0.496235
	Bio10										1	0.804708	-0.0604982	0.400606	0.620814	0.746737	0.152046	0.333391	0.144798	0.879853
	Bio11											1	0.165782	0.546336	0.594496	0.70681	0.362804	0.40859	0.34444	0.763255
	Bio12												1	0.822991	0.275927	-0.0249748	0.926778	0.511943	0.916493	0.294875
	Bio13													1	0.607602	0.507744	0.930661	0.589912	0.891526	0.325684
	Bio14														1	0.609082	0.307988	0.881517	0.301868	0.836574
	Bio15															1	0.260665	0.232141	0.213802	0.695482
	Bio16																1	0.397143	0.960071	0.782356
	Bio17																	1	0.403152	0.564789
	Bio18																		1	0.865478
